# Supplementary material for: BigBrain 3D atlas of cortical layers: Cortical and laminar thickness gradients diverge in sensory and motor cortices
Source: PLoS Biol. 2020 Apr 3;18(4):e3000678. doi: 10.1371/journal.pbio.3000678 (PMC7159250; doi:10.1371/journal.pbio.3000678)
Supplement: S1 Data — (CSV) [file pbio.3000678.s006.csv]

	ROIs	HCP_left	HCP_right	BB_left	BB_right
0	V1	2.00393009185791	1.9814141988754272	2.1582399851949337	2.210774049330284
1	MST	2.580781936645508	2.5379323959350586	2.5231436042402824	2.5657277157360405
2	V6	2.2693095207214355	2.2368948459625244	2.3205236903225805	2.526646298932384
3	V2	2.088210344314575	2.078230619430542	2.0565197615641395	2.1594281466540104
4	V3	2.225919008255005	2.228922128677368	2.1817303680663556	2.170671461377871
5	V4	2.4109790325164795	2.3814127445220947	2.4010099426807763	2.4096045983701977
6	V8	2.6977553367614746	2.689183235168457	2.3326956167979	2.6418170202020206
7	4	2.7795116901397705	2.7732949256896973	2.9178140249576985	2.830404382022472
8	3b	1.8008339405059814	1.8021799325942993	2.383567253591714	2.184309214723926
9	FEF	2.697329044342041	2.66573429107666	2.9182409386733417	2.8439160434782607
10	PEF	2.7011878490448	2.6691787242889404	2.6822405898876407	2.7837098523206754
11	55b	2.78320574760437	2.7623953819274902	2.8616352032520327	2.577368497316637
12	V3A	2.2240724563598633	2.184378147125244	2.4666015038419324	2.188635524861878
13	RSC	2.3559491634368896	2.3719892501831055	2.5603955351351346	2.5132680298786183
14	POS2	2.4645819664001465	2.4240779876708984	2.467970826542491	2.682676158599382
15	V7	2.34254789352417	2.3025033473968506	2.525549271523179	2.455149184952978
16	IPS1	2.3739283084869385	2.3316752910614014	2.6240166625766874	2.44846735042735
17	FFC	2.9016740322113037	2.823652744293213	2.6981423982869375	2.8892979127358496
18	V3B	2.446277141571045	2.419703722000122	2.6217392463235294	2.3870499802761342
19	LO1	2.4654903411865234	2.4073245525360107	2.5801666390041493	2.4482457534246573
20	LO2	2.667572021484375	2.5831360816955566	2.6146037542662115	2.5765906341463416
21	PIT	2.661442995071411	2.580198049545288	2.4682178742514966	2.615784189526184
22	MT	2.5638954639434814	2.51723575592041	2.776978709677419	2.656207598253275
23	A1	2.731140613555908	2.6284983158111572	2.6416905588235293	2.6746928325123154
24	PSL	2.8500547409057617	2.7143542766571045	2.938316549707602	2.888130745341615
25	SFL	2.9809134006500244	2.950775384902954	2.7944718435754186	2.9384954411764705
26	PCV	2.5892574787139893	2.5623669624328613	2.583940703883495	2.625639103448276
27	STV	2.770526885986328	2.770030975341797	3.2687818344519015	2.617350509977827
28	7Pm	2.4748218059539795	2.4564573764801025	2.665137014925373	2.6494498421052635
29	7m	2.738379716873169	2.6684446334838867	2.8081397487437187	2.6862089290322584
30	POS1	2.8795177936553955	2.843106508255005	2.8387331036834924	2.7346278947368425
31	23d	3.084352493286133	3.0007877349853516	2.3589423459244534	2.5516152877138416
32	v23ab	3.001426935195923	2.9611082077026367	2.585907600950119	2.899061277777778
33	d23ab	3.2754290103912354	3.2112534046173096	2.610522495543672	2.7092053278688524
34	31pv	2.8546550273895264	2.795401096343994	2.2360414241001565	2.6361192434210525
35	5m	2.2677369117736816	2.22198224067688	2.454816848816029	2.550919788617886
36	5mv	2.4184489250183105	2.377295732498169	2.3553060237388723	2.5007876923076924
37	23c	2.7035303115844727	2.6564369201660156	2.458952463662791	2.5740711584327087
38	5L	2.219238519668579	2.1886978149414062	2.555462770897833	2.4263613230240546
39	24dd	2.8289220333099365	2.828592538833618	2.6401091190640056	2.962283624
40	24dv	2.867084264755249	2.822134494781494	2.522173147482014	2.922105799319728
41	7AL	2.2663488388061523	2.2278449535369873	2.533103050108932	2.584590873015873
42	SCEF	2.9813942909240723	2.950298547744751	2.687342161137441	2.8907813851761848
43	6ma	2.7922377586364746	2.7410483360290527	2.9710640284360195	2.9060409182530798
44	7Am	2.365537166595459	2.333988666534424	2.578411246882793	2.5848975574712645
45	7PL	2.3185348510742188	2.2912044525146484	2.6830299069767443	2.534078226600985
46	7PC	2.327192544937134	2.286687135696411	2.8117937878787878	2.63808254368932
47	LIPv	2.2838263511657715	2.2555124759674072	2.5966625936599423	2.3412723044397463
48	VIP	2.3223047256469727	2.2834279537200928	2.8602578082191776	2.6733199663299665
49	MIP	2.391472578048706	2.356043815612793	2.350488913043478	2.479065725429017
50	1	2.262282371520996	2.2588887214660645	2.7957030460624073	2.529647011930586
51	2	2.315502405166626	2.281188726425171	2.612305230488362	2.420504383259912
52	3a	2.143674373626709	2.1275887489318848	2.237254439628483	2.277091127819549
53	6d	2.765498399734497	2.7526872158050537	3.3038948049281314	3.0213555592841166
54	6mp	2.7107205390930176	2.691542387008667	2.8123129475766566	2.7159112264150944
55	6v	2.892329454421997	2.8815510272979736	3.0415976288659796	2.9526706605222732
56	p24pr	2.9545795917510986	2.85117506980896	2.5867777427184464	2.9421315686274507
57	33pr	2.288367986679077	2.2897086143493652	2.505442689295039	2.6521120551378448
58	a24pr	3.0678749084472656	2.9312233924865723	2.852130886956522	2.8445064918032785
59	p32pr	2.9967727661132812	3.0087785720825195	2.8332858248175183	2.929619660056657
60	a24	3.2039170265197754	3.182723045349121	2.623780409956076	2.7171295098039216
61	d32	3.118654251098633	3.1134073734283447	2.65420804964539	2.8796865454545455
62	8BM	3.144657611846924	3.104912519454956	2.8712424838411823	3.126237054963084
63	p32	2.8760735988616943	2.821916341781616	2.344960802792321	2.672613498098859
64	10r	2.676769971847534	2.632587432861328	2.278684592651757	2.3770557590759074
65	47m	2.715589761734009	2.6978025436401367	2.589480453563715	2.5256679026217226
66	8Av	2.7548720836639404	2.753495216369629	2.8194741855203618	2.628296956055734
67	8Ad	2.7275314331054688	2.7287116050720215	2.6870845076007934	2.729730154169587
68	9m	2.9409546852111816	2.891448974609375	2.4623832269717036	2.726738998716303
69	8BL	2.8573765754699707	2.8710784912109375	2.8535482359192352	2.6128801688555345
70	9p	2.5809669494628906	2.615621328353882	2.7143726774847874	2.5266856919060046
71	10d	2.5903711318969727	2.4971230030059814	2.4170587071498533	2.3528155657894736
72	8C	2.690384864807129	2.6833033561706543	2.9549898796498906	2.597595337591241
73	44	2.806995391845703	2.768833875656128	2.7234565619223656	2.6408276079734216
74	45	2.688707113265991	2.6149139404296875	2.6587412662721897	2.58878700310559
75	47l	2.7779932022094727	2.7045509815216064	2.5049495658465992	2.5062731107954543
76	a47r	2.683556079864502	2.683380365371704	2.5003100234925606	2.3909721318144834
77	6r	2.8164234161376953	2.8063836097717285	2.9852924529721596	2.733476457187745
78	IFJa	2.68860125541687	2.6891539096832275	2.723098537313433	2.520850198863636
79	IFJp	2.806546926498413	2.8042373657226562	2.5668203529411766	2.6029672839506173
80	IFSp	2.5780749320983887	2.5786452293395996	2.482803405639913	2.5162955576559547
81	IFSa	2.5751683712005615	2.5559773445129395	2.6927159176470585	2.6127922465753426
82	p9-46v	2.5719478130340576	2.5628013610839844	2.5231161247216036	2.684158335535007
83	46	2.6275317668914795	2.602527618408203	2.7281192117117117	2.4887237719298247
84	a9-46v	2.5562708377838135	2.519822120666504	2.6075447358834247	2.6659457389162564
85	9-46d	2.545372486114502	2.5531868934631348	2.537037571984436	2.501850272206304
86	9a	2.4707090854644775	2.465240716934204	2.654094861509073	2.438858067226891
87	10v	2.8011038303375244	2.7566490173339844	2.3392362309542905	2.35343099543379
88	a10p	2.5799484252929688	2.544965982437134	2.28181352365416	2.2176629400749066
89	10pp	2.7030680179595947	2.6305742263793945	2.4494553846153844	2.3073809642470207
90	11l	2.857928514480591	2.832698345184326	2.4528430008984725	2.42398249704142
91	13l	2.919849395751953	2.9480180740356445	2.5626112843137254	2.4942735767326734
92	OFC	2.5243256092071533	2.483340263366699	2.2756890284039675	2.296453248615184
93	47s	3.1351447105407715	3.0430405139923096	2.725745192532089	2.7295384950495047
94	LIPd	2.4289069175720215	2.397911548614502	2.7670139351851852	2.519635825242718
95	6a	2.7203710079193115	2.7072067260742188	2.8490464950166117	2.6752346030805687
96	i6-8	2.765017032623291	2.7417585849761963	2.9818779551122194	3.142153120300752
97	s6-8	2.8281469345092773	2.8113930225372314	2.5256835548172756	2.828256866359447
98	43	2.842379570007324	2.7794718742370605	3.187634774774775	2.897642612312812
99	OP4	2.827733278274536	2.818148136138916	2.940143626492943	2.995734550379199
100	OP1	2.939168930053711	2.9055418968200684	3.0178652849740932	2.92942271484375
101	OP2-3	2.7350265979766846	2.7323310375213623	2.9098910468319557	2.6668436274509806
102	52	2.573274612426758	2.6026973724365234	2.908819082125604	2.5939994984326016
103	RI	2.6359825134277344	2.6143453121185303	2.715793170103093	2.6485564618249535
104	PFcm	2.7569968700408936	2.7048511505126953	3.1171957915057917	2.8268480862533694
105	PoI2	3.3393828868865967	3.4428107738494873	2.978538542553191	2.7965706000000004
106	TA2	2.9151833057403564	2.9339942932128906	3.3060848966942147	3.087750954616588
107	FOP4	3.0368854999542236	2.9774744510650635	2.8021167019027486	2.8195324362139917
108	MI	3.350442409515381	3.3145415782928467	3.0060438615023477	2.9863543714609286
109	Pir	2.850226640701294	3.1995010375976562	2.532843818635607	2.5673223684210527
110	AVI	3.1636829376220703	3.1382713317871094	2.723303175604627	2.74866715308863
111	AAIC	3.7860171794891357	3.7369484901428223	3.0923219263456097	2.9092245402298853
112	FOP1	2.950958251953125	2.917343854904175	3.3774231940298507	3.210490992366412
113	FOP3	2.8641598224639893	2.81400465965271	2.775032670713202	2.788917438650307
114	FOP2	2.859720230102539	2.8546464443206787	2.9101733799237612	2.8970671319796955
115	PFt	2.606868028640747	2.5766818523406982	2.926443558951965	2.7845183804143128
116	AIP	2.459094524383545	2.4364423751831055	2.630194118268215	2.5055718157181572
117	EC	2.775080442428589	2.674300193786621	2.737510977808599	2.8711525059665868
118	PreS	2.0260801315307617	2.0170037746429443	2.050860524590164	2.1406138498402556
119	H	2.9268810749053955	2.7839016914367676	2.63603936	2.8711492349726773
120	ProS	2.3712992668151855	2.390533447265625	2.273515260115607	2.181112064439141
121	PeEc	3.3657047748565674	3.3127386569976807	2.8653464996368916	2.930790997766195
122	STGa	3.2655327320098877	3.2263646125793457	3.251755801217038	2.3267770603015077
123	PBelt	2.8038275241851807	2.670571804046631	3.1093600327510913	2.969377231270358
124	A5	3.0088534355163574	2.9454877376556396	3.3562973420738973	3.068996254917388
125	PHA1	2.9223201274871826	2.934995651245117	2.54829854679803	2.5721631548757173
126	PHA3	2.7489140033721924	2.875039577484131	2.7621629634146343	2.823732774390244
127	STSda	2.9481427669525146	2.9063854217529297	2.956357210300429	2.974000210312076
128	STSdp	2.882585287094116	2.764299154281616	3.131730562180579	2.822237353126974
129	STSvp	3.01719069480896	2.8462114334106445	3.0143209953703707	3.016107173566879
130	TGd	3.337157964706421	3.275975227355957	2.9497975821596243	2.83195613363029
131	TE1a	3.2187986373901367	3.1068344116210938	2.947977063106796	3.0246799330357144
132	TE1p	3.011423349380493	2.9462759494781494	2.9222978868552416	3.071374781659388
133	TE2a	3.01057505607605	2.9443891048431396	2.7196762024188414	2.9168282360248448
134	TF	2.967249631881714	3.006009817123413	2.8038331836551413	2.9390991845493564
135	TE2p	2.8792757987976074	2.9051601886749268	2.6505564529472596	2.9364499511599513
136	PHT	2.861372232437134	2.7903923988342285	2.859115884057971	2.797999723320158
137	PH	2.7892167568206787	2.732701301574707	2.7485031344902384	2.7286166951219513
138	TPOJ1	2.837740182876587	2.744896411895752	2.9735617073170726	2.799637495854063
139	TPOJ2	2.7117562294006348	2.6517186164855957	2.9916057873210637	2.784002578268877
140	TPOJ3	2.586426019668579	2.4961636066436768	2.965039848024316	2.5437530091185407
141	DVT	2.4246749877929688	2.369347333908081	2.425654613402062	2.327569598214286
142	PGp	2.6491124629974365	2.5757195949554443	2.644915473801561	2.553771720818291
143	IP2	2.524064540863037	2.504211664199829	2.7877512162162166	2.7480629687500002
144	IP1	2.500246047973633	2.4702024459838867	2.7296176438848923	2.4631842580645165
145	IP0	2.543933629989624	2.5188944339752197	2.6099082279909704	2.6075424959216966
146	PFop	2.785045623779297	2.7379941940307617	2.9172090281329925	2.8984658458244117
147	PF	2.7227396965026855	2.6566786766052246	2.8578349349522987	2.8415830451488953
148	PFm	2.641378402709961	2.601210832595825	2.9284047835990887	2.607177971768202
149	PGi	2.7414135932922363	2.6829328536987305	2.874168655462185	2.787122592936803
150	PGs	2.6781294345855713	2.5845699310302734	2.7243217054263567	2.7162509988249117
151	V6A	2.2464094161987305	2.2136547565460205	2.486423658536585	2.6179575531914896
152	VMV1	2.6223058700561523	2.5458738803863525	2.2363841397849464	2.2769882728592163
153	VMV3	2.7114508152008057	2.6432201862335205	2.546405932721713	2.7107034218289083
154	PHA2	2.5017526149749756	2.6693124771118164	2.664236587677725	2.482859222689076
155	V4t	2.6318719387054443	2.5627076625823975	2.589563387978142	2.469064508474576
156	FST	2.667815923690796	2.603205680847168	2.621355030674847	2.616694883116883
157	V3CD	2.480832815170288	2.4405219554901123	2.5812653791469193	2.5615666163793103
158	LO3	2.528564453125	2.4584696292877197	2.6982095220588236	2.639141536312849
159	VMV2	2.5754599571228027	2.5586490631103516	2.4924002554744527	2.539353781362007
160	31pd	2.5871691703796387	2.5734522342681885	2.5506051710261572	2.671780980392157
161	31a	2.7885429859161377	2.83712100982666	2.717739288135593	2.980586938110749
162	VVC	3.002286195755005	3.020184278488159	2.776521931608133	2.9665453259362
163	25	3.1418678760528564	3.151130437850952	2.6014772172351885	2.572772096153846
164	s32	2.92816424369812	2.852628469467163	2.5989972960372967	2.3910736299765802
165	pOFC	2.9455270767211914	3.017068386077881	2.413122807017544	2.595261816958277
166	PoI1	3.3015286922454834	3.2994284629821777	2.87229787839586	2.619048301043219
167	Ig	2.948202133178711	2.8700432777404785	2.9065743026004727	2.75536614872364
168	FOP5	2.817871570587158	2.818615436553955	2.820143232323232	2.6306070675830466
169	p10p	2.4779365062713623	2.437678575515747	2.50880879389313	2.380927063318777
170	p47r	2.609572649002075	2.5540690422058105	2.4665143057722307	2.6238215325670495
171	TGv	3.237013816833496	3.2028019428253174	2.818399904534606	2.92711905027933
172	MBelt	2.6574060916900635	2.6621479988098145	3.0100737862318843	2.890314178217822
173	LBelt	2.762051820755005	2.6506550312042236	2.769839541284404	3.1451895194085027
174	A4	2.9803740978240967	2.8714354038238525	3.2120527754677757	3.0038889733464953
175	STSva	2.92396879196167	2.8885326385498047	3.1973671593406596	2.907903974926254
176	TE1m	3.06021785736084	2.967418670654297	2.9664624247226623	2.926949759547383
177	PI	2.7401609420776367	2.79647159576416	2.8435595656894685	2.698016416083916
178	a32pr	3.128371477127075	3.1513619422912598	2.622891628289474	3.0749355266418834
179	p24	3.116572856903076	3.2380738258361816	2.5084308470588237	2.7167819531249995
