# Supplementary material for: BigBrain 3D atlas of cortical layers: Cortical and laminar thickness gradients diverge in sensory and motor cortices
Source: PLoS Biol. 2020 Apr 3;18(4):e3000678. doi: 10.1371/journal.pbio.3000678 (PMC7159250; doi:10.1371/journal.pbio.3000678)
Supplement: S2 Data — (CSV) [file pbio.3000678.s007.csv]

	area_name	crown_min	ve_1	ve_2	ve_3	ve_4	ve_5	ve_6	ve_sum	bigbrain	area	bigbrain_layer_1	bigbrain_layer_2	bigbrain_layer_3	bigbrain_layer_4	bigbrain_layer_5	bigbrain_layer_6
2	FA	3.5	0.18	0.23	1.26	0.0	0.85	1.25	3.77	2.86	7855.0	0.29	0.24	0.83	0.17	0.67	0.72
3	FB	3.2	0.22	0.16	1.2	0.03	0.5	1.37	3.48	2.83	11497.0	0.31	0.24	0.81	0.16	0.71	0.68
4	FC	2.6	0.25	0.15	1.0	0.15	0.5	0.25	2.3	2.8	6371.0	0.32	0.23	0.78	0.16	0.65	0.63
5	FCBm	3.0	0.24	0.18	1.0	0.17	0.43	0.95	2.97	2.72	2960.0	0.3	0.21	0.76	0.17	0.62	0.65
6	FD	2.4	0.2	0.19	0.8	0.24	0.45	0.9	2.78	2.54	8880.0	0.29	0.22	0.7	0.18	0.54	0.61
7	FDdelta	2.7	0.26	0.2	0.81	0.25	0.35	0.78	2.65	2.43	1376.0	0.28	0.21	0.69	0.18	0.54	0.62
8	FDT	2.4	0.21	0.14	0.91	0.22	0.39	0.7	2.57	2.68	2007.0	0.29	0.22	0.8	0.18	0.64	0.66
9	FE	2.3	0.22	0.15	0.6	0.3	0.4	0.7	2.37	2.32	4918.0	0.26	0.2	0.66	0.19	0.54	0.57
10	FF	2.7	0.3	0.1	1.0	0.05	0.62	0.87	2.94	2.54	6047.0	0.27	0.22	0.72	0.17	0.57	0.63
11	FG	2.0	0.2	0.16	0.32	0.18	0.35	0.8	2.01	2.27	612.0	0.27	0.21	0.59	0.16	0.47	0.51
12	FH	2.5	0.22	0.11	0.68	0.15	0.42	0.8	2.38	2.45	1066.0	0.31	0.26	0.71	0.19	0.51	0.54
13	FJK	3.1	0.28	0.08	1.8	0.05	0.62	1.06	3.89	2.78	880.0	0.31	0.25	0.79	0.16	0.65	0.67
18	IA	2.9	0.23	0.1	0.7	0.15	0.65	1.2	3.03	2.83	1909.0	0.34	0.27	0.81	0.16	0.66	0.7
19	IB	2.8	0.3	0.2	0.8	0.3	0.5	0.7	2.8	2.67	1893.0	0.34	0.25	0.77	0.16	0.65	0.67
20	LA1	2.6	0.27	0.0	0.6	0.0	0.65	0.75	2.27	2.66	2533.0	0.31	0.24	0.68	0.14	0.54	0.57
21	LA2	2.6	0.27	0.0	0.82	0.0	0.8	0.94	2.83	2.69	1499.0	0.28	0.23	0.68	0.14	0.58	0.64
22	LC1	2.7	0.24	0.23	0.65	0.24	0.41	0.52	2.29	2.81	2471.0	0.26	0.22	0.71	0.19	0.53	0.55
23	LC2	2.7	0.25	0.18	0.52	0.24	0.44	0.8	2.43	2.86	1125.0	0.27	0.22	0.74	0.16	0.58	0.6
24	LC3	2.7	0.27	0.0	0.85	0.0	0.5	0.6	2.22	2.04	174.0	0.25	0.19	0.78	0.11	0.74	0.73
25	LD	2.2	0.3	0.0	0.8	0.0	0.6	0.5	2.2	2.07	305.0	0.28	0.2	0.68	0.15	0.52	0.51
27	OA	2.3	0.18	0.23	0.6	0.2	0.35	0.61	2.17	2.3	11076.0	0.26	0.23	0.66	0.23	0.45	0.46
28	OB	1.8	0.15	0.18	0.45	0.18	0.22	0.43	1.61	2.14	3885.0	0.23	0.19	0.56	0.28	0.38	0.43
29	OC	1.8	0.19	0.12	0.27	0.8	0.27	0.45	2.1	2.27	4906.0	0.27	0.18	0.55	0.48	0.35	0.42
30	PA	2.0	0.23	0.2	0.65	0.25	0.15	0.6	2.08	2.48	3173.0	0.28	0.22	0.66	0.2	0.43	0.48
31	PB	1.9	0.25	0.3	0.45	0.3	0.2	0.5	2.0	2.17	1601.0	0.28	0.23	0.66	0.2	0.48	0.52
32	PC	3.0	0.22	0.23	0.9	0.35	0.4	1.1	3.2	2.53	3068.0	0.28	0.24	0.72	0.23	0.61	0.64
33	PD	2.2	0.21	0.2	0.65	0.2	0.3	0.4	1.96	2.49	6032.0	0.3	0.25	0.78	0.22	0.54	0.56
34	PE	2.8	0.18	0.2	0.7	0.4	0.4	0.9	2.78	2.67	7451.0	0.28	0.25	0.75	0.24	0.55	0.56
35	PF	3.1	0.25	0.32	1.0	0.4	0.45	1.0	3.42	2.8	5326.0	0.33	0.26	0.81	0.23	0.64	0.65
36	PG	3.0	0.22	0.2	0.8	0.35	0.55	1.2	3.32	2.63	5985.0	0.29	0.26	0.8	0.24	0.58	0.59
37	PH	2.5	0.2	0.22	0.9	0.22	0.65	0.65	2.84	2.58	6313.0	0.29	0.26	0.75	0.26	0.55	0.55
38	TA	2.8	0.22	0.1	0.95	0.18	0.5	0.9	2.85	2.86	2943.0	0.33	0.27	0.86	0.23	0.71	0.65
39	TB	2.9	0.23	0.2	0.9	0.35	0.4	0.8	2.88	2.92	709.0	0.35	0.26	0.78	0.23	0.66	0.67
40	TC	2.7	0.26	0.3	0.7	0.55	0.5	0.6	2.91	2.83	612.0	0.33	0.24	0.73	0.2	0.65	0.64
41	TD	2.7	0.2	0.23	0.8	0.35	0.5	0.75	2.83	2.51	290.0	0.28	0.22	0.69	0.18	0.58	0.65
42	TE	3.2	0.25	0.15	0.75	0.24	0.8	1.4	3.59	2.95	15114.0	0.31	0.27	0.81	0.26	0.65	0.64
43	TF	2.9	0.25	0.2	1.0	0.2	0.5	0.75	2.9	2.93	2694.0	0.31	0.26	0.8	0.26	0.63	0.62
44	TG	3.2	0.3	0.08	1.2	0.15	0.8	1.5	4.03	2.72	3434.0	0.3	0.28	0.86	0.21	0.66	0.61
